# Supplementary material for: In Vitro Interactions of Amphiphilic Phosphorous Dendrons with Liposomes and Exosomes—Implications for Blood Viscosity Changes
Source: Pharmaceutics. 2022 Jul 30;14(8):1596. doi: 10.3390/pharmaceutics14081596 (PMC9414926; doi:10.3390/pharmaceutics14081596)
Supplement: Supplementary file 1 [file pharmaceutics-14-01596-s001.zip]

Archive with 1 entries (1 files):
- pharmaceutics-1822558-supplementary.pdf
